# Supplementary material for: Conversion of a Non-Cancer-Selective Promoter into a Cancer-Selective Promoter
Source: Cancers (Basel). 2022 Mar 15;14(6):1497. doi: 10.3390/cancers14061497 (PMC8946048; doi:10.3390/cancers14061497)
Supplement: Supplementary file 1 [file cancers-14-01497-s001.zip]

Archive with 1 entries (1 files):
- cancers-1569542-supplementary.pdf
